# Supplementary material for: Development and Characterization of an In Vitro Cell-Based Assay to Predict Potency of mRNA–LNP-Based Vaccines
Source: Vaccines (Basel). 2023 Jul 10;11(7):1224. doi: 10.3390/vaccines11071224 (PMC10383996; doi:10.3390/vaccines11071224)
Supplement: Supplementary file 1 [file vaccines-11-01224-s001.zip]

Archive with 1 entries (1 files):
- vaccines-2461616-supplementary.tif
